# Supplementary material for: Sex-specific differences in immunogenomic features of response to immune checkpoint blockade
Source: Front Oncol. 2022 Aug 3;12:945798. doi: 10.3389/fonc.2022.945798 (PMC9382103; doi:10.3389/fonc.2022.945798)
Supplement: Supplementary file 2 [file Table_1.xlsx]

## Sheet: Supp Table 1
Supplementary Table 1. Cohort demographic, tumor, and treatment characteristics.
Characteristic	Anagnostou Cohort (n=89)	Rizvi Cohort (n=34)
Male	46 (52%)	16 (47%)
Female	43 (48%)	18 (53%)
Age (median)	64 years	62.5 years
Adenocarcinoma	61 (68%)	29 (85%)
Squamous cell carcinoma	23 (26%)	4 (12%)
Other NSCLC	5 (6%)	1 (3%)
No EGFR driver alteration	83 (93%)	31 (91%)
Activating EGFR alteration	6 (7%)	3 (9%)
No tobacco smoking history	21 (24%)	6 (18%)
Prior or ongoing tobacco smoking	68 (76%)	28 (82%)
Systemic therapy prior to ICI	73 (82%)	25 (74%)
No systemic therapy prior to ICI	16 (18%)	9 (26%)
Anti-PD1 monotherapy	80 (90%)	34 (100%)
Anti-PD1 + anti-CTLA4 therapy	7 (8%)	0
Anti-PD1 + chemotherapy	2 (2%)	0
NSCLC, non-small cell lung cancer; EGFR, epidermal growth factor receptor; ICI, immune checkpoint inhibitor

## Sheet: Supp Table 2
Supplementary Table 2. Association of mutational features with ICI response (DCB/NDB) among NSCLC patients without EFGR driver mutations.
Anagnostou Cohort
	Males (n=45)				Females (n=38)
Mutational feature	DCB (median)	NDB (median)	p value		DCB (median)	NDB (median)	p value
TMB	225	112	0.13		190	90	0.029
Class I IMM Load	126	61	0.1		105	48	0.032
Class II IMM Load	66	30	0.1		53	24	0.024
Mutational Smoking Sig	0.47	0.33	0.26		0.57	0.31	0.005
Rizvi Cohort
	Males (n=15)				Females (n=16)
Mutational feature	DCB (median)	NDB (median)	p value		DCB (median)	NDB (median)	p value
TMB	208.5	80.5	0.4		383	57	0.002
Class I IMM Load	133	44	0.22		233	23	0.0033
Class II IMM Load	82	36.5	0.48		192	16	0.0022
Mutational Smoking Sig	0.33	0.41	0.95		0.56	0	0.02
Mann-Whitney p value. ICI, immune checkpoint inhibitor; DCB, durable clinical benefit; NDB, no durable clinical benefit; TMB, tumor mutational burden; IMM immunogenic missense mutation burden.

## Sheet: Supp Table 3
Supplementary Table 3. Association of HLA heterozygosity with ICI response (DCB/NDB) in males and females in the primary NSCLC cohort
		Males				Females
		DCB (n)	NDB (n)	p value		DCB (n)	NDB (n)	p value
HLA I germline	5-6 alleles	20	22	1		18	22	0.22
	3-4 alleles	1	2			2	0
HLA II germline	9-10 alleles	15	13	0.36		14	13	0.53
	<9 alleles	6	11			6	9
HLA I tumor	5-6 alleles	13	12	0.077		11	14	1
	3-4 alleles	2	9			6	6
HLA II tumor	9-10 alleles	5	10	0.5		6	10	0.52
	<9 alleles	11	11			11	11
Fisher exact p value. ICI, immune checkpoint inhibitor; DCB, durable clinical benefit; NDB, no durable clinical benefit; NSCLC, non-small cell lung cancer; TMB, tumor mutational burden; IMM immunogenic missense mutation burden.
